# Supplementary material for: Natural Products as NLRP3 Inflammasome Inhibitors: A Review
Source: Molecules. 2026 Apr 29;31(9):1483. doi: 10.3390/molecules31091483 (PMC13165387; doi:10.3390/molecules31091483)
Supplement: Supplementary file 1 [file molecules-31-01483-s001.zip]

Archive with 1 entries (1 files):
- molecules-4237917-supplementary.pdf
